# Supplementary material for: Syndemics and clinical impact of HIV and mental health conditions among people living with HIV: a systematic review and meta-analysis
Source: Front Public Health. 2026 Apr 10;14:1778334. doi: 10.3389/fpubh.2026.1778334 (PMC13137443; doi:10.3389/fpubh.2026.1778334)
Supplement: Supplementary file 3 [file Table_3.xlsx]

## Sheet: Sheet1
Study ID	Syndemic component 1 (defined and measured)	Syndemic component 2 (defined and measured)	Syndemic component 3 (defined and measured)	Syndemic component 4 (defined and measured)	Syndemic component 5 (defined and measured)	Syndemic component 6 (defined and measured)	Syndemic component 7 (defined and measured)	Syndemic component 8 (defined and measured)	Syndemic component 9 (defined and measured)	Syndemic component 10 (defined and measured)	Syndemic component 11 (defined and measured)	Syndemic component 12 (defined and measured)	Syndemic component 13 (defined and measured)	Syndemic component 14 (defined and measured)	Syndemic component 15 (defined and measured)	Syndemic component 16 (defined and measured)	Syndemic component 17 (defined and measured)	Syndemic component 18 (defined and measured)	Syndemic component 19 (defined and measured)	Syndemic component 20 (defined and measured)
Biello et al 2016	Depression; Depressive symptoms were assessed using the CES-D 10 – a shortened version of the validated 20-item Center for Epidemiologic Studies Depression Scale. A score of 10 or greater was categorized as suggestive of clinical depression	Suicidal Ideation: determined by an affirmative response to the question, 'In the past month, did you think about suicide?'	Hazardous Alcohol Use: determined using the 4-item validated CAGE scale dichotomized with a score of 2 or greater suggestive of hazardous alcohol use.	Hard Drug Use During Sex: determined if respondents reported using any of the following drugs during sex in the past 3 months: stimulants (e.g., crystal meth, speed, crack, cocaine), ecstasy, gamma hydroxybutyrate, ketamine, or heroin	Childhood Sexual Abuse (CSA): assessed with a series of questions regarding unwanted or forced sexual touching or intercourse with a person when 17 years old or younger	Intimate Partner Violence (IPV) was determined if participants reported having had experienced any violence (i.e., emotional, physical, or sexual) by a male partner in the past 5 years	Sexual Compulsivity: assessed using the sexual compulsivity scale, with a score of 24 or greater suggestive of sexual compulsivity	NA	NA	NA	NA	NA	NA	NA	NA	NA	NA	NA	NA	NA
Blashill et al 2015	Psychological disorders (alcohol or substance abuse/ dependence, post-traumatic stress disorder, anti-social personality disorder, anxiety spectrum disorders, mood disorders, and psychotic disorders) were assessed via clinician-administered interviews and self-report questionnaires using the Mini International Neuropsychiatric Interview (MINI) for DSM-IV	Childhood Abuse: assessed with the Physical and Sexual Abuse Questionnaire, which is a questionnaire based upon a standardized interview developed for application in HIV-infected patients.	Current Violence: assessed via one item (‘‘In the past 6 months were you physically attacked or sexually abused or assaulted or had your life threatened?’’) from the stressful life events scale (LES Brief-Revised)	NA	NA	NA	NA	NA	NA	NA	NA	NA	NA	NA	NA	NA	NA	NA	NA	NA
Friedman et al 2015	Depression; symptoms were assessed at each visit using the Center for Epidemiologic Study of Depression (CES-D) symptom checklist. A dichotomous variable assessing whether participants had a score of at least 16, a cut-off point associated with depression symptoms.	Polysubstance Use; Using audio computer-assisted self-interviewing (ACASI), participants reported frequency of using each of the following per visit: crack cocaine, powder cocaine, marijuana, ecstasy, heroin, methamphetamines, and other street or club drugs. Longitudinal dichotomous variables were computed assessing whether participants reported using at least two of these substances at least mon…	Condomless Anal Sex with Casual Partners; Men were asked to distinguish insertive and receptive anal sex behaviors with casual male partners from those with main male partners. Dichotomous variables were created that corresponded to any condomless anal sex with casual male partners per visit (referred to as 'UAI', for unprotected anal intercourse).	NA	NA	Na	NA	NA	NA	NA	NA	NA	NA	NA	NA	NA	NA	NA	NA	NA
Glynn et al 2019	Unstable Housing Patients were identified as positive for unstable housing if they reported homelessness or temporary/transitional housing in the past 12 months. Single-item self-report during the interviewer-administered assessment.	Low Education Patients were identified positive for low education if they reported less than a high school education Single-item self-report during the interviewer-administered assessment.	Depression A dichotomous depression syndemic condition variable was created by scoring an individual positive if they indicated clinically relevant depression (score of 5 or greater) on the 9-item Patient Health Questionnaire (PHQ-9).	Anxiety A dichotomous anxiety syndemic condition variable was created by scoring an individual positive if they indicated clinically relevant anxiety (a score of 4 or greater) on the adapted National Comprehensive Cancer Network Distress Thermometer, a single item self-report measure assessing distress using a visual analog scale from 0 (no distress) to 10 (extreme distress). The word distress wa…	Drug Use A drug use syndemic condition variable was created by scoring an individual positive if they reported any drug use in the past 30 days. Adapted from the Addiction Severity Index—Lite (ASI-Lite).	Binge Drinking An alcohol use syndemic condition variable was created by scoring an individual positive if they reported any binge drinking (4 or more daily drinks) in the past 30 days. Adapted from the Addiction Severity Index—Lite (ASI-Lite).	Violence A violence syndemic condition variable was created by scoring an individual positive if they reported any abuse or trauma [lifetime exposure]. 9-item adaptation of the Intimate Partner Violence Screening was used to assess lifetime childhood abuse, abuse experienced as an adult, and abuse in the context of a romantic relationship. An adaptation of the Brief Trauma Questionnaire [53] asse…	HIV-Related Stigma Patients endorsing at least one item on the 6-item Internalized AIDS-Related Stigma Scale scored positive for the stigma syndemic condition variable. Internalized AIDS-Related Stigma Scale (6 items) was used to assess participant’s perceived stigma associated with their own HIV status. Participants endorsed whether they agreed or not with statements regarding how they feel abou…	NA	NA	NA	NA	NA	NA	NA	NA	NA	NA	NA	NA
Gómez et al 2024	Sexual compulsivity Sexual compulsivity refers to an individual’s ability to control sexual thoughts and behaviours measured by the 10-item Kalichman Sexual Compulsivity Scale. Responses are on a 4-point Likert scale from (1) Not at all like me to (4) Very much like me.	Negative affect An adapted version of the Differential Emotions Scale assessed the frequency of negative affect. The negative affect subscale from the Differential Emotions Scale consists of 12 negative emotion-based items (e.g., disgust, contempt, guilt, etc.), from the original 26, presented in a 4-point Likert scale from Never (0) to Most of the time (4) during the past week.	Depression symptoms The CES-D scale is a 20-item self-report scale designed to measure symptoms of depression experienced during the past week. The 4-point Likert scale goes from (0) Rarely or none of the time (less than 1 day) to (3) Most or all of the time (5– 7 days).	Post-traumatic stress disorder (PTSD) symptoms; The Post-Traumatic Stress Disorder Checklist measures PTSD symptoms based on the Diagnostic and Statistical Manual of Mental Disorders, fourth edition, including hypervigilance, avoidance and arousal. The PostTraumatic Stress Disorder Checklist uses a 5-point Likert scale to assess how often respondents have been bothered by symptoms in the past mon…	Alcohol use The Alcohol Use Disorder Identification Test is a 10-item scale that has been widely used to assess problematic alcohol use.	Family and social relationships The Addiction Severity Index (ASI is a widely used structured and multidimensional clinical interview and evaluation tool used for individuals experiencing problematic substance use. The ASI addresses seven life domains using a combination of nominal, ordinal and continuous variables. The Family and Social Relationships subscale, used in the current study, features…	Psychiatric status Another subscale of the ASI was utilised to measure recent psychiatric symptoms, as well as associated distress, impairment and service utilisation, as related to substance use. This subscale features 14 items.	Injection drug use Frequency of combined injection drug use for each listed substance (e.g., methamphetamine, cocaine, crack, heroin and other substances) was assessed on an 8-point. Likert-type scale ranging from 0 (Didn’t use) to 7 (Daily).	Homelessness Participants were asked if they had experienced homelessness in the past year (Yes/No).	Disability benefits Participants were asked if they were currently receiving Disability benefits, such as Supplemental Security Income or Social Security Disability Insurance. These are entitlements provided by the United States government for individuals unable to work due to health reasons (Yes/No).	Incarceration Participants were asked if they had ever been in jail (Yes/No).	Methamphetamine use A single item was used to assess how often in the past 3 months participants had used methamphetamine. Responses were measured using an 8-point Likert scale ranging from (0) Not at all to (7) Daily.	NA	NA	NA	NA	NA	NA	NA	NA
Harkness et al 2018	Childhood Sexual Abuse (CSA) The questionnaire asked whether participants ever had a sexual experience with (1) someone at least 5 years older, before they reached age 13 and (2) someone at least 10 years older, between the ages of 13 and 16. Endorsement of either item met criteria for CSA. Two items, informed by the Juvenile Victimization Questionnaire [28] assessed CSA (fixed variable) at basel…	Post-Traumatic Stress Disorder (PTSD) Participants who reported a PTSD qualifying event indicated frequency (0=not at all; 4=every day) and severity (0=not at all distressing; 4=extremely distressing) of four symptoms (startle, anger, numbness, and physical upset at exposure to trauma reminders). Summed severity ratings of five or higher met criteria for PTSD. Participants completed the SPAN at b…	Anxiety Disorders Anxiety was a composite variable, made up of social anxiety disorder, panic disorder, and/or other anxiety disorder (similar to generalized anxiety disorder). Social anxiety disorder was assessed at baseline, whereas panic disorder and other anxiety disorder were assessed at all time points. The Mini Social Phobia Inventory (MiniSPIN) screened for social anxiety disorder This th…	Depression Those with loss of interest and/or depressed mood in the past 2 weeks, as well as at least five additional depressive symptoms met criteria for depression. The PHQ was used to screen for depressive disorder at all time points. Participants rated how much nine depressive symptoms bothered them for the past 2 weeks, using a four-point scale (0=not at all; 3=nearly every day).	Alcohol Abuse Participants who endorsed binge drinking once per week or more in the past 3 months met criteria for alcohol abuse.At all time-points, participants reported how often they binge drank (five or more alcoholic drinks in a single day) in the past 3 months.	Polysubstance/Stimulant Use Participants met criteria for polysubstance use if they endorsed using three or more drugs and met criteria for stimulant use if they endorsed crack, cocaine, or methamphetamine/amphetamine use. Polysubstance and/or stimulant use was a composite variable assessed at all timepoints. Participants indicated whether they sniffed, snorted, smoked, or swallowed any drugs in …	NA	NA	NA	NA	NA	NA	NA	NA	NA	NA	NA	NA	NA	NA
Holloway et al 2021	Poverty (structural factor) Poverty was measured using a single binary item and coded “yes” for participants with an annual income below the federal poverty level (FPL; $12,000 US Dollars). FPL is a measure of income issued every year by the Department of Health and Human Services. FPL levels are used to determine eligibility for certain programs and benefits, including savings on Marketplace Hea…	Criminal Justice Involvement (structural factor) Criminal justice involvement was measured using responses to the single item, “In the past 5 years, have any of the following happened to you?” Answer choices included the following: “you were accused of committing a crime”; “you were arrested”; “you were charged with a crime in court or in a hearing before a judge”; and “you received a sentence or…	Housing instability (structural factor) Houseing instability was measured using a single item asking, “Where have you lived in the past year?” If participants indicated they either were homeless or lived in a shelter, they were coded as being unstably housed.	Problem alcohol use (psychosocial factor) This was measured using the 10-item Alcohol Use Disorders Identification Test scale.40 A score of 8 and above indicated alcohol-related problems.	Other drug use (psychosocial factor) This was measured using the 11-item Drug Use Disorders Identification Test scale. A score of 6 and above indicated drug-related problems.	Interpersonal violence (psychosocial factor) This was measured using a 4-item scale, with scores ranging from 0 to 20. A cutoff of 11 was used to positively code for an experience of IPV.	Depression (psychosocial factor) This was measured using the Patient Health Questionaire-9, where a score >10 indicated depressive symptoms.	8. Childhood Sexual Assualt (psychosocial factor) This was measured using the items: “Between the ages of 12 and 16 did you have any sexual experiences with an adult or someone at least 5 years older?” or “Between the ages of 12 and 16 did you have any unwanted sexual experiences?” or “Before the age of 12 years, was the person you had the sexual experience with an adult or someone at least 5 yea…	NA	NA	NA	NA	NA	NA	NA	NA	NA	NA	NA	NA
Jones et al 2020	Low education (1 = high school degree or less)	Obesity (1 = BMI ≥30)	Cigarette use (1 = yes)	Depressive symptoms (1 = Center for Epidemiologic Studies Depression Scale [CES-D] score ≥27)	NA	NA	NA	NA	NA	NA	NA	NA	NA	NA	NA	NA	NA	NA	NA	NA
Kuhns et al 2016	HIV-related Stigma stigma was operationalized with a 10-item scale created and tested for youth living with HIV (YLH). A sample item is, 'I feel that I'm not as good a person as others because I have HIV.' Responses were provided on a scale of 1-strongly disagree to 5-strongly agree, with higher scores indicating greater stigma. The stigma scale was analyzed as both a continuous and binary variab…	Depressive Symptoms We measured depressive symptoms with the Brief Symptom Inventory (BSI), a multi-item scale of mental health problems experienced in the last 7 days. A standard cutoff score of ≥63 on the depression and anxiety subscales, respectively, were used to indicate high depressive symptomology.	Anxiety Symptoms We measured depressive symptoms with the Brief Symptom Inventory (BSI), a multi-item scale of mental health problems experienced in the last 7 days. A standard cutoff score of ≥63 on the depression and anxiety subscales, respectively, were used to indicate high anxiety symptomology.	Alcohol Use Problem alcohol use was assessed with the Alcohol, Smoking and Substance Involvement Screening Test (ASSIST). The ASSIST covers 10 substances (in the previous 3 months) and assesses frequency of use and associated problems for each. Dummy variables were created for each substance corresponding to a rating of moderate to high-risk vs low risk (1 vs. 0).	Marijuana Use Problem drug use was assessed with the Alcohol, Smoking and Substance Involvement Screening Test (ASSIST). The ASSIST covers 10 substances (in the previous 3 months) and assesses frequency of use and associated problems for each. Dummy variables were created for each substance corresponding to a rating of moderate to high-risk vs low risk (1 vs. 0).	NA	NA	NA	Na	Na	NA	NA	NA	NA	NA	NA	NA	NA	NA	NA
Lee et al 2023	Depression Depression was assessed via the 20-item Center for Epidemiologic Studies Depression Scale (CES-D). A cutoff score of 16 or greater is suggestive of clinically significant depressive symptoms.	Post-Traumatic Stress (PTS) PTS was assessed using a 4-item diagnostic screener that measures startle, physiological arousal, anxiety, and numbness since the criterion event occurred (SPAN). A score of 5 was used as a cutoff, such that a score of 5 or greater indicates clinically significant post-traumatic stress symptoms.	Social Anxiety Social axiety symptoms in the past week were assessed using the 3-item Social Phobia Inventory (Mini-SPIN). A score of 6 or greater indicated the presence of clinically significant symptoms of social anxiety.	Substance Use Substance use was assessed via the Alcohol, Smoking, and Substance Involvement Screening Test (WHO-ASSIST), which queried use of marijuana, cocaine, amphetamine-type stimulants, inhalants, sedatives, hallucinogens, opioids, and other substances in the past three months. To account for polysubstance use, a total score for each type of substance was calculated and summed together. Typ…	Alcohol Use Alcohol use was assessed using the 10-item Alcohol Use Disorders Identification Test (AUDIT). A cut-off score of 8 was used, such that scores of 8 or higher indicate clinically significant alcohol use symptoms.	Intimate Partner Violence (IPV) Lifetime intimate partner violence (IPV) was measured with a single item eliciting whether or not participants had ever experienced physical or sexual violence from an intimate partner after their 17th birthday.	Food Insecurity: Food insecurity in the prior 30 days was evaluated via the 9-item Household Food Insecurity Access Scale (HFIAS). In addition, categories of food insecurity were also calculated based on the frequency with which an individual endorsed experiencing certain items in the past 30 days. The four categories are food secure, and mildly, moderately, and severely food insecure. Participan…	Poverty: Poverty was assessed via annual income. The poverty line in South Africa, set by the South African government, is an income of 14,196 Rand (~$1025) per year (Statistics South Africa, 2018). Individuals who earned an annual income of less than the poverty line and who also did not identify as a student were categorized as experiencing poverty (1), and other individuals were coded as not e…	Housing Instability: Housing instability was assessed with two items eliciting the number of times participants moved in the past 12 months, as well as the number of times they expected to move in the next 12 months. Participants who indicated they had moved or expected to move 2 or more times were considered as experiencing housing instability (1) and individuals who had moved or expected to mov…	Structural barriers to HIV care: Structural barriers to HIV care were assessed via the structural barriers to care scales (SBS). The Structural Barriers to Clinic Attendance (SBCA) scale consists of 12 items that assess structural barriers to attending clinic appointments. The Structural Barriers to Medication Taking (SBMT) consists of 13 items that measure structural barriers to medication use i…	NA	NA	NA	NA	NA	NA	NA	NA	NA	NA
Lee et al. 2024	Depression Depression was assessed via the 20-item Center for Epidemiologic Studies Depression Scale (CES-D). A cutoff score of 16 or greater is suggestive of clinically significant depressive symptoms..	Post-Traumatic Stress (PTS) PTS was assessed using a 4-item diagnostic screener that measures startle, physiological arousal, anxiety, and numbness since the criterion event occurred (SPAN). A score of 5 was used as a cutoff, such that a score of 5 or greater indicates clinically significant post-traumatic stress symptoms.	Social Anxiety Social axiety symptoms in the past week were assessed using the 3-item Social Phobia Inventory (Mini-SPIN). A score of 6 or greater indicated the presence of clinically significant symptoms of social anxiety.	Substance Use Substance use was assessed via the Alcohol, Smoking, and Substance Involvement Screening Test (WHO-ASSIST), which queried use of marijuana, cocaine, amphetamine-type stimulants, inhalants, sedatives, hallucinogens, opioids, and other substances in the past three months. To account for polysubstance use, a total score for each type of substance was calculated and summed together. Typ…	Alcohol Use Alcohol use was assessed using the 10-item Alcohol Use Disorders Identification Test (AUDIT). A cut-off score of 8 was used, such that scores of 8 or higher indicate clinically significant alcohol use symptoms.	Intimate Partner Violence (IPV) Lifetime intimate partner violence (IPV) was measured with a single item eliciting whether or not participants had ever experienced physical or sexual violence from an intimate partner after their 17th birthday.	Food Insecurity: Food insecurity in the prior 30 days was evaluated via the 9-item Household Food Insecurity Access Scale (HFIAS). In addition, categories of food insecurity were also calculated based on the frequency with which an individual endorsed experiencing certain items in the past 30 days. The four categories are food secure, and mildly, moderately, and severely food insecure. Participan…	Poverty: Poverty was assessed via annual income. The poverty line in South Africa, set by the South African government, is an income of 14,196 Rand (~$1025) per year (Statistics South Africa, 2018). Individuals who earned an annual income of less than the poverty line and who also did not identify as a student were categorized as experiencing poverty (1), and other individuals were coded as not e…	Housing Instability: Housing instability was assessed with two items eliciting the number of times participants moved in the past 12 months, as well as the number of times they expected to move in the next 12 months. Participants who indicated they had moved or expected to move 2 or more times were considered as experiencing housing instability (1) and individuals who had moved or expected to mov…	Structural barriers to HIV care: Structural barriers to HIV care were assessed via the structural barriers to care scales (SBS). The Structural Barriers to Clinic Attendance (SBCA) scale consists of 12 items that assess structural barriers to attending clinic appointments. The Structural Barriers to Medication Taking (SBMT) consists of 13 items that measure structural barriers to medication use i…	NA	NA	NA	NA	NA	NA	NA	NA	NA	NA
Mesías‑Gazmuri et al 2023	Monthly Income; self-report questionnaire, categorised as <1000€ and ≥1001€	Sexual Satisfaction: Sexual satisfaction was measured by asking: "In general, are you satisfied with your sexual life?' And the possible responses were: (1) very satisfied, (2) satisfied, (3) unsatisfied, (4) very unsatisfied. Participants who answered (1) and (2) were coded 'satisfied' (coded 0), and those who answered (3) and (4) were coded as 'unsatisfied' (coded 1)	Depressive Symptoms: The presence of depressive symptoms in the last two weeks was evaluated through the Patient Health Questionnaire (PHQ-9), which is based on the criteria of the Diagnostic and Statistical Manual of Mental Disorders (DSM-IV) [41]. This instrument is made up of 9 items, each of which scores from 0 to 3, with a final score between 0 and 27 points. Scores of 5, 10, 15 and 20 repre…	Satisfaction with Social Role: To measure satisfaction with participation in social roles and activities, the NeuroQOL Item Bank v1.1 was used. The scale is self-reported measures that assess HRQoL and correspond to 8-item abbreviated measures, with 5 Likert-type response options ranging from never (1 point) to always (5 points). The final score ranges from 8 to 40 points, where higher scores ind…	Social Isolation: To assess social isolation the Patient-Reported Outcomes Measurement Information System (PROMIS®) Item Bank v2.0 (Social 8a) instrument was used which assesses the perceptions of being avoided or socially isolated, and consists of 8 questions, with 5 response options on a Likert-type scale. The results have been standardized with the population values, therefore 50 (standard dev…	Cognitive Function: To measure cognitive function, the Neuro-QOL Item Bank v2.0 was used. The scale is self-reported measures that assess HRQoL and correspond to 8-item abbreviated measures, with 5 Likert-type response options ranging from never (1 point) to always (5 points). The final score ranges from 8 to 40 points, where higher scores indicate better cognitive function. The study uses the me…	Nicotine Dependence: To assess the degree of physical dependence on nicotine, the Fageström Test was used, which includes 6 items, generating a score between 0 and 10. It considers a standard classification, where scores greater than 7 indicate a high degree of nicotine dependence, but for the purposes of this study participants were classified as smokers (≥1 point) and non-smokers (0 point).	Perception of Stigma: To assess the Perception of Stigma, the Neuro-QOL Item Bank Scale v1.0 - Stigma was used, a shortened version consisting of 8 questions with 5 response options on the Likert Scale. The final score ranges from 8 to 40 points. A higher perception of stigma is related to higher scores. To dichotomize the variable, the median was used as the cut-off point	NA	NA	NA	NA	NA	NA	NA	NA	NA	NA	NA	NA
Myers 2019 (1)	Depression In the MASH cohort study, the Center for Epidemiologic Studies Depression Scale (CES-D), a validated depression questionnaire, was used to assess depressive symptoms at baseline. Persons were asked a total of 20 questions that were scored from 0-3 (28). A score of 16 or higher indicates symptoms suggestive of clinical depression diagnosis, while scores of 15 and below indicate that per…	Alcohol use disorder Alcohol use disorder was determined from the Alcohol Use Disorder Identification Test (AUDIT) at baseline; this form has been validated by Saunders and colleagues (30). This is a 10-item test summed to create a score. A score of 8 or more is considered indicative of hazardous or harmful alcohol use. Alcohol dependence was categorized as a dichotomous variable, either as “alco…	Cocaine use This was assessed with validated questionnaires and using the Multi-Drug 5 Panel Urine Dip Test Kit (WDOA754). This test allowed assessment of drug use within the past three days. This testing method has been approved by the FDA (29). Cocaine use within the past three days were categorized dichotomously (positive or negative).	Marijuana use This was assessed with validated questionnaires and using the Multi-Drug 5 Panel Urine Dip Test Kit (WDOA754). This test allowed assessment of drug use within the past three days. This testing method has been approved by the FDA (29). Marijuana use within the past three days were categorized dichotomously (positive or negative).	Education Education was categorized using the following categories: “Less than high school education”, “High school graduate or equivalent”, and “More than high school education”	NA	NA	NA	NA	NA	NA	NA	NA	NA	NA	NA	NA	NA	NA	NA
Myers 2019 (2)	Depression In the MASH cohort study, the Center for Epidemiologic Studies Depression Scale (CES-D), a validated depression questionnaire, was used to assess depressive symptoms at baseline. Persons were asked a total of 20 questions that were scored from 0-3 (28). A score of 16 or higher indicates symptoms suggestive of clinical depression diagnosis, while scores of 15 and below indicate that per…	Alcohol use disorder Alcohol use disorder was determined from the Alcohol Use Disorder Identification Test (AUDIT) at baseline; this form has been validated by Saunders and colleagues (30). This is a 10-item test summed to create a score. A score of 8 or more is considered indicative of hazardous or harmful alcohol use. Alcohol dependence was categorized as a dichotomous variable, either as “alco…	Cocaine use This was assessed with validated questionnaires and using the Multi-Drug 5 Panel Urine Dip Test Kit (WDOA754). This test allowed assessment of drug use within the past three days. This testing method has been approved by the FDA (29). Cocaine use within the past three days were categorized dichotomously (positive or negative).	Marijuana use This was assessed with validated questionnaires and using the Multi-Drug 5 Panel Urine Dip Test Kit (WDOA754). This test allowed assessment of drug use within the past three days. This testing method has been approved by the FDA (29). Marijuana use within the past three days were categorized dichotomously (positive or negative).	Education Education was categorized using the following categories: “Less than high school education”, “High school graduate or equivalent”, and “More than high school education”	NA	NA	NA	NA	NA	NA	NA	NA	NA	NA	NA	NA	NA	NA	NA
Rodríguez-Díaz et al 2025	Stimulant Use Stimulant use was measured as ever using or having used methamphetamine, cocaine, or crack within 2 hours of having sex.	Polydrug Use Polydrug use was measured as having used at least two nonstimulant drugs (e.g. cannabis) in the past 3 months. Among the drugs considered in this variable, locally used substances in each country were included.	Fear of Discrimination Fear of discrimination or social consequences of HIV infection was a binary variable, collected at baseline, constructed based on participants’ reports of fear of at least one of the following: being kicked out of their home, being kicked out of a community, violence, or losing a job if one’s HIV status is revealed to others collected at baseline	Alcohol Misuse Alcohol misuse was assessed using the 10-item Alcohol Use Disorders Identification Test. AUDIT scores were dichotomized into reporting alcohol misuse (AUDIT score ≥16) and not reporting alcohol misuse (AUDIT score <16)	Depressive Symptoms Depressive symptoms were assessed using validated adaptations of the Center for Epidemiologic Studies Depression Scale. CES-D scores were dichotomized into having significant depression symptomatology (CES-D score ≥16) and not having depression symptomatology (CES-D score <16)	NA	NA	NA	Na	Na	NA	NA	NA	NA	NA	NA	NA	NA	NA	NA
Rutledge et al 2024	Unstable Housing Unstable housing was assessed with a measure used in previous research with African American men. Participants were coded as having unstable housing (1) if they lived in someone else’s home or apartment (not family), a rooming house or single room hotel, a welfare hotel or shelter, a group home or institution, or had no regular place to live (e.g., park, steam vent, doorway). Tho…	Depression Depression was assessed with the 5-item version of the Center for Epidemiologic Studies Depression Inventory. For each item, respondents reported on a scale from 0 (not at all) to 4 (extremely)their feelings during the previous week. Ratings on the five items were averaged, and a binary variable was created where the respondent was coded as having depression (1) if the average rating w…	PTSD Post-traumatic stress disorder (PTSD) was assessed with the 17-item PTSD Checklist Civilian Version (Weathers et al., 1991). Participants rated each item on a scale from not at all (1) to extremely (5), and the average of items was calculated. A binary variable was constructed, with participants who scored an average of 2 or more coded as having PTSD (1), and those scoring below 2 were coded…	Alcohol Dependency Alcohol dependency was assessed with the 4-item CAGE scale, which was used for screening possible alcohol dependency (Ewing, 1984). The respondent answered yes/no to four questions and was coded as alcohol dependent if he endorsed two or more items.	Drug Dependency Drug use and dependence were assessed with the Texas Christian University Drug Screen to identify a history of heavy drug use and dependence. Dependency was denoted by a score of 3 or greater.	NA	NA	NA	NA	NA	NA	NA	NA	NA	NA	NA	NA	NA	NA	NA
Satyanarayana et al 2021	Depressive Symptoms Clinically significant depressive symptoms over the last 2 weeks (≥5 on the PHQ-9)	Hazardous Drinking; Screening positive for hazardous drinking (≥4 for cisgender men and transgender women or ≥3 for cisgender women over the past year measured using versions of the Alcohol Use Disorders Identification Test (AUDIT) or the first three questions of the AUDIT (AUDIT-C)	Substance Use Screening positive for a substance use disorder (≥4 on the ASSIST for the use of cocaine/crack, illicit opioids, methamphetamines, or marijuana over the past 3 months measured by the Alcohol, Smoking, and Substance Involvement Screening Test (ASSIST)	Anxiety Symptoms Clinically significant anxiety (an anxiety attack in the previous 4 weeks as rated on the PHQ-5) measured by five items from the Brief Patient Health Questionnaire (PHQ-5)	NA	NA	NA	NA	NA	NA	NA	NA	NA	NA	NA	NA	NA	NA	NA	NA
Tsuyuki et al 2017	Violent Victimization A general victimization scale (α = 0.86) measured violent victimization severity (analyzed as a continuous variable). Questions included physical, sexual, and emotional violence, the recency of such events, and current worry about violent victimization (15-item scale—0: no victimization to 15: recent, severe victimization)	Depression: Depressive symptoms (e.g., feeling sad, lonely, or hopeless; feeling tired or having no energy) were assessed with a nine-item summative scale (0: no/minimal to 9: severe depression; α = 0.87)	Anxiety: Anxiety symptoms (e.g., feeling nervous, anxious, or tense; unable to control worries) were assessed with a 12-item summative scale (0: no anxiety to 12: severe anxiety; α = 0.87)	Stress: Stress (e.g., go without food, clothing, housing because no money; get divorced or break up with partner) was measured with an adapted CRISYS scale (0: no stress to 8: severe stress; α = 0.57)	Substance Use Disorder Substance use disorder (past 12 months) from DSM-IV criteria (11 items measuring drug problem severity, e.g., using more or longer than intended, withdrawal problems; α = 0.86) was treated as a continuous variable in our analysis	NA	NA	NA	NA	NA	NA	NA	NA	NA	NA	NA	NA	NA	NA	NA
Watson, 2022	Intimate partner abuse (psychosocial variable) History of intimate partner abuse was assessed by the responses to two questions asking whether participants ever experienced physical harm by an intimate partner/ spouse/ boyfriend/ girlfriend and whether participants were ever pressured or forced to have sexual contact by an intimate partner/spouse/boyfriend/girlfriend. If participants responded “Y…	History of childhood abuse (psychosocial variable) History of childhood sexual abuse was derived by a question asking participants whether they have ever been pressured or forced to have sexual contact with anyone before the age of 18 years. Responses indicating “Yes” were coded as 1=Yes and “No” responses were coded as 0=No	Depressive symptoms (psychosocial variable) Depressive symptoms was measured using the 20-item Center for Epidemiologic Studies Depression scale (CES-D).63 The CES-D scale has been used 98 in previous studies that assess depression among Black women.64 The standard clinical score ≥ 16 was indicative of depressive symptoms and coded 1=Yes; a CESD score of < 16 was coded 0=No.	HIV-related discrimination in health care settings (psychosocial variable) HIV-related discrimination in health care settings was assessed by a single item asking, “‘I feel discriminated against in healthcare settings because of my HIV status,’’ with responses ranging from “strongly disagree” to “strongly agree.” This item was adapted from the Experiences of Discrimination Scale101 and the HIV St…	High internalized HIV-related stigma (psychosocial variable) High internalized HIV-related stigmawas assessed using the 7-item negative self-image subscale of the HIV Stigma Scale. The responses ranged from “strongly disagree” to “strongly agree” and a scale score ranging from 7-28. A scale score of ≥ 21 was indicative of high internalized HIV-related stigma and coded as 1=Yes; a scale score of <…	Heavy alcohol use (psychosocial variable) Heavy alcohol use was assessed by asking WIHS participants about the average number of days per week that a drink of alcohol was consumed. Study participants were also asked about the usual number of drinks consumed per day. The number of drinks per week was calculated by multiplying the reported quantity by the reported frequency per week. In the present…	Illicit drug use (psychosocial variable) Illicit drug use was assessed by asking “Since the last study visit, have you used cocaine, crack, heroin, methamphetamine, hallucinogens, club drugs, or any other illicit or recreational drugs?” Responses were coded as =Yes and 0=No.	Lack of health insurance (participant-level structural variable) Lack of health insurance was assessed by asking participants if they had insurance, in which responses were classified into four categories derived from the Kaiser Family Foundation: Medicaid, private or student, Medicare or other public health insurance, and no health insurance. In this study, health insurance categories were colla…	Incarceration (participant-level structural variable) Incarceration was assessed by asking participants whether they had been incarcerated in a prison or a jail in the past 6 months. The variable was coded 1=Yes and 0=No.	Annual household income < $24,000 (participant-level structural variable) Annual household income < $24,000 was captured by asking participants about their annual household income. If participants responded with an annual household income of <$24,000 per year, then 1=Yes was coded. If participants responded with an annual household income of ≥ $24,000 per year, then 0=No was coded.	Food insecurity (participant-level structural variable) Food insecurity was measured using the 18-item U.S. Household Food Security Survey Module (HFSSM).79 Previous studies that have used the HFSSM have found that the survey accurately identifies food insecurity in households and has found food insecurity to be associated with multiple health outcomes including HIV.13,80-82 The standard HFSSM sc…	Unstable housing (participant-level structural variable) Unstable housing was coded as 1= Yes if the participant reported living in a shelter, jail, residential treatment center, an “other” place, or on the street and coded 0=No if participants reported living in their own house/apartment, parent’s house, or someone else’s house/apartment.	Concentrated rental cost burdened households (neighborhood-level structural variable) Concentrated rental cost burdened households were operationalized as living in a census tract where 50% or more of residents are paying 30% or more of income on rent.	Neighborhood unemployment (neighborhood-level structural variable) Neighborhood unemploymentwas defined as living in a census tract where the percent of unemployed civilians, 16 years and older, is greater than 15%.	Concentrated poverty (neighborhood-level structural variable) Concentrated povertywas operationalized as living in a census tract where 25% or more of residents are living below the federal poverty level.	Neighborhood low educational attainment (neighborhood-level structural variable) Neighborhood low educational attainment was defined as living in a census tract where 25% or more of residents had less than a high school diploma.	Concentrated housing vacancy (neighborhood-level structural variable) Concentrated housing vacancy was defined as living in a census tract where 15% or more of vacant residential housing units are present.	Neighborhood black racial concentration (neighborhood-level structural variable) Neighborhood black racial concentration was defined as living in a census tract where 50% or more of residents were black/African American. Neighborhood black racial concentration was used a proxy for black racial segregation.	Concentrated income inequality (neighborhood-level structural variable) Concentrated income inequalitywas defined as living in a census tract with a Gini coefficient of 0.44. Gini coefficients range from 0 to 1, with 0 indicating complete equality and 1 indicating complete inequality. High income inequality has been identified as 0.44.	Neighborhood uninsurance (neighborhood-level structural variable) Neighborhood uninsurance was defined as living in a census tract where 15% or more of the residents are uninsured.
Wawrzyniak et al 2015	Depressive symptoms (individual syndemic) Measured using the Center for Epidemiologic Studies Depressive Scale; CES-D. For depressive symptoms, patients whose mean score was above 2, indicating depressive symptoms were occurring more than “Some or a little of the time” (CES-D),59 were considered as having the depressive symptoms barrier.	Stability and predictability (Chaos) (individual syndemic) Measured using Life Chaos Scale. Patients whose mean score on the life chaos scale60 was greater than 2, which indicated that the patient either somewhat or strongly agreed with statements such as “My life is unstable” and “My daily activities from week to week are unpredictable” were considered as having the chaos barrier.	Perceived health status (individual syndemic) Measured using 12-Item Short Form Health Survey; SF-12.	Quality of life (individual syndemic) Measured using the Medical Outcomes Study HIV Health Survey; MOS-HIV. For quality of life, those endorsing 3 or greater, indicating that their quality of life was at least half bad (”Good and bad parts—about equal”) were classified as having a quality of life barrier	Social support (individual syndemic) Measured using the MOS Social Support Survey	Medication adherence (individual syndemic) Measured using the ACTG Adherence Questionnaire.	Food insecurity (individual syndemic) Measured using Household Food Insecurity Access Scale; HFIAS	Drug use (individual syndemic) Measured using Addiction Severity Index Lite; ASILite. Any reported substance misuse (cocaine, crack, heroin, crystal methamphetamine, speed, painkillers) in the past 3 months was considered as having a substance misuse barrier.Only reported by attendance group and it is not clear what the denominators are.	Caregiving responsibilities (individual syndemic) Measurement is not reported. It's categorised as Child care and Adult care.	Relationship with physician (systemic syndemic) For the relationship with their physician, patients with a mean score less than 3 (“Somewhat agree”) were considered to have a relationship with physician barrier.	Clarity of medical instructions (systemic syndemic) Patients whose mean scores on the medical information clarity were greater than 2 (“Sometimes” having problems understanding) were considered to have the clarity of medical instructions barrier.	Payment concerns related to care (systemic syndemic) Measurement is not reported (just says participants were asked about this).	Lack of telephone (systemic syndemic) Measurement is not reported (just says participants were asked about this).	Responsiveness of scheduling staff (systemic syndemic) Measurement is not reported (just says participants were asked about this).	Convenient appointment times (systemic syndemic) Measurement is not reported (just says participants were asked about this).	Transport issues (systemic syndemic) Measurement is not reported (just says participants were asked about this).	Language barriers (systemic syndemic) Measurement is not reported (just says participants were asked about this).	NA	NA	NA
Wiginton et al 2024	Enacted HIV stigma: We used items developed by Earnshaw and colleagues to assess experiences of enacted HIV stigma [42, 43]. In response to the same prompt (“How often have people treated you this way in the past because of your HIV status?”), participants responded to 9 items (e.g., “Community/social workers have denied me services.”) on a 5-point Likert scale, ranging from 1=Never to 5=Very oft…	Clinical depression Clinical depression was assessed with the Patient Health Questionnaire-8 (PHQ-8) [44]. Using one stem (“Over the past 2 weeks, how often have you been bothered by any of the following problems?”), PHQ-8 items assessed the frequency of having experienced depressive (e.g., “Little interest in pleasure or doing things”) symptoms. Participants responded on a 4-point Likert scale f…	Clinical anxiety Clinical anxiety was assessed with the Generalized Anxiety Disorder Assessment-7 (GAD-7) [45]. Using one stem (“Over the past 2 weeks, how often have you been bothered by any of the following problems?”), GAD-7 items assessed the frequency of having experienced anxiety symptoms (e.g., “Feeling nervous, anxious, or on edge”). Participants responded on a 4-point Likert scale for ea…	Alcohol misuse Was assessed using the Alcohol, Smoking and Substance Involvement Screening Test [46]. For those endorsing ever having used a given substance, 6 items (e.g., “During the past three months, how often have you failed to do what was normally expected of you because of your use of [substance]?”) assessed use over the previous 3 months. Likert-scale response options for the first 4 item…	Illicit drug misuse Was assessed using the Alcohol, Smoking and Substance Involvement Screening Test [46]. For those endorsing ever having used a given substance, 6 items (e.g., “During the past three months, how often have you failed to do what was normally expected of you because of your use of [substance]?”) assessed use over the previous 3 months. Likert-scale response options for the first 4…	Marijuana misuse Was assessed using the Alcohol, Smoking and Substance Involvement Screening Test [46]. For those endorsing ever having used a given substance, 6 items (e.g., “During the past three months, how often have you failed to do what was normally expected of you because of your use of [substance]?”) assessed use over the previous 3 months. Likert-scale response options for the first 4 it…	Food insecurity: Food insecurity was assessed with one item asking about the frequency participants or their family had to reduce meal sizes or skip meals due to inadequate food or money. Response options ranged from 1=Almost every week to 4=Did not have to skip or cut the size of meals. We dichotomized this item, coding any endorsement (1–3) as 1 and no endorsement (4) as 0.	Housing insecurity: Unstable housing was assessed with several dichotomous items assessing whether participants had spent at least one night in a shelter, in a public place not intended for sleeping, on the street or anywhere outside, temporarily doubled up with a friend or family member, in a temporary housing program, or in a welfare or voucher hotel/motel. We created a binary variable based on…	Legal involvement: Legal involvement was assessed with two dichotomous items asking whether participants had ever been (a) arrested or (b) put in jail, prison, or juvenile detention. Endorsement of either item was coded 1; non-endorsement of both was coded 0.	NA	NA	NA	NA	NA	NA	NA	NA	NA	NA	NA
Zepf et al 2020	Symptoms of depression The Patient Health Questionnaire 9 (PHQ-9) assesses and screens for levels of symptoms of depression in the primary care setting (Spitzer et al., 1999). The higher the score the more symptoms of depression. For the purpose of this study, the cutoff point was greater than or equal to 10 – as recommended in other studies (Manea et al., 2012) – which represents symptoms consis…	Symptoms of PTSD The Breslau screening tool, which assesses PTSD in the primary care setting, consists of a 7-item questionnaire (Breslau et al., 1999). The higher the score the more symptoms of trauma. Scores of 4 and higher indicate likely PTSD, which was used as an indicator of trauma in this study (Breslau et al., 1999).	Past physical or sexual abuse To ascertain information about participants’ experience with past abuse, the study queried participants about any sexual, physical, mental, emotional, or financial abuse. The abuse questions were not validated measures; rather, they simply ask participants whether “In the past, have you ever been sexually, physically, mentally, emotionally, or financially abused”? Pa…	Intimate partner violence (IPV) The HITS measure, which assesses IPV, was developed by Sherin, Sinacore, Li, Zitter, and Shakil (Sherin et al., 1998). The higher the score the higher the IPV. Shakil et al. (2005) found that a cutoff point score of greater than or equal to 11 showed a sensitivity of 88% and specificity of 97%. The present study used a cutoff point score of greater than or equal to…	Binge drinking To assess alcohol use, the first alcohol question asked whether participants drink alcohol. If a participant responded with a yes to alcohol drinking, a subsequent question asked the participant the number of days that the participant had had 5 or more standard drinks (per day) in the preceding 12 months. The National Institute on Alcohol Abuse and Alcoholism (NAAA) defines binge d…	Stimulant use The study included three stimulant-use questions pertaining to how often participants used methamphetamine, crack, or cocaine in the past 30 days. Repsonses were on a 9-point scale ranging from “never”, scored as “0”, to “10 or more times a day”, scored as “8”.	NA	NA	NA	NA	NA	NA	NA	NA	NA	NA	NA	NA	NA	NA
Gomes et al 2023	Binge drinking Binge drinking (consumption of four doses of alcohol by women or five doses by men within approximately 2 h) was measured according to the National Institute on Alcohol Abuse and Alcoholism.	Compulsive sexual behaviour CSB was measured using the Sexual Compulsivity Scale which has been validated in Brazil and whose positive cutoff point was set at 24.	Polysubstance use Polysubstance use was assessed using the Alcohol, Smoking and Substance Involvement Screening Test developed by the World Health Organization (WHO-ASSIST). The use of two or more substances was considered polysubstance use.	Intimate partner violence (IPV) IPV was considered present when the answer was positive to one of the following questions: Has a sexual partner tried to or physically hurt you? And Has a partner used physical force or verbal threats to force sexual relations?	Depression Screening for depression was considered positive with a score greater than or equal to 3 on the Patient Health Questionnaire-2 (PHQ-2)	NA	NA	NA	NA	NA	NA	NA	NA	NA	NA	NA	NA	NA	NA	NA
McMahon et al 2019	Drug dependence Substance use dependence was measured with the Severity of Dependence Scale (SDS), a 5-item scale concerned with the psychological components of drug dependence	Anxiety Anxiety was assessed using 6 items from the CDQ, which documented the frequency of men’s self-reported feelings of nervousness, anxiety, worry, restlessness, fatigue, sleep problems, lack of concentration, and irritability	HIV-related stigma Stigma assessed using 8 items from the multidimensional HIV stigma scale, which included items measuring enacted, anticipated, and internalized HIVrelated stigma	Social support Social support was measured with the Lubben Social Network Scale (LSNS-6), which contains 3 items each on family and friend social network size	NA	NA	NA	NA	NA	NA	NA	NA	NA	NA	NA	NA	NA	NA	NA	NA
Thurstan et al 2018	Substance abuse: The Revised Conflict Tactics Scale is a 39- item measure used to assess the severity of violence in a romantic relationship over the past six months. Affirmative responses to physical, injury, and sexual partner violence were combined and then dichotomized into a yes-no variable.	Violence: The WHO Alcohol, Smoking, and Substance Involvement Screening Test (ASSIST) version 3 is a 26-item measure of substance use patterns and associated problems. Consistent with the scoring criteria for the WHO ASSIST and legal standards in the Memphis MSA, use of cannabis, cocaine, amphetamine type stimulants, inhalants, sedatives, hallucinogens, or opioids over the past 6 months was consi…	NA	NA	NA	NA	NA	NA	NA	NA	NA	NA	NA	NA	NA	NA	NA	NA	NA	NA
Yellin et al 2018	Mental health diagnosis Participants self-reported ever being diagnosed with schizophrenia, depression, bipolar disorder/manic depression, a personality disorder, or another mental illness.	Hazardous alcohol use Alcohol use and drug dependence in the year prior to incarceration were measured using validated instruments (WHO-Alcohol Use Disorders Identification Test and TCU Drug Dependence scale)	Drug dependence Alcohol use and drug dependence in the year prior to incarceration were measured using validated instruments (WHO-Alcohol Use Disorders Identification Test and TCU Drug Dependence scale)	NA	NA	NA	NA	NA	NA	NA	NA	NA	NA	NA	NA	NA	NA	NA	NA	NA
Friedman et al 2017	Depresson Depression symptoms (CES-D score > 15)	Polysubstance use Two or more illegal substances used at least monthly	Condomless anal sex with casual male partners Treated as a continuous variable.	NA	NA	NA	NA	NA	NA	NA	NA	NA	NA	NA	NA	NA	NA	NA	NA	NA
Robinson et al 2016	Active substance use Active substance use was made up of six items referring to illicit drug use, coded as reported use of opiates, marijuana, heroin, cocaine or crack, hallucinogens, and/or non prescribed prescription drugs use in the past month. Each item was binary (coded 0 = no use and 1 = use in past 30 days).	Mental Illness diagnosis Mental illness was made up of five items, coded as reporting having ever been diagnosed by a doctor with depression, bipolar disorder, anxiety or post-traumatic stress disorder (PTSD), schizophrenia, and/or any other psychiatric condition. Each item was binary (coded 0 = not diagnosed and 1 = ever diagnosed).	Familial conflict non-negotiation Familial conflict non-negotiation was made up of three items, reporting whether current family members rarely discuss problems, problem-solve together, and/or show caring for one another. Each item was binary, where 0 = no conflict, and 1 = frequent conflict. Familial conflict non-negotiation questions were based on the Conflict Tactics Scale, to assesses intra-f…	NA	NA	NA	NA	NA	NA	NA	NA	NA	NA	NA	NA	NA	NA	NA	NA	NA
Maclin et al 2023	Physical or sexual violence by a steady partner in the past 6 months Only participants who reported having a steady partner, new client, or regular client in the past 30 days were asked questions regarding physical and sexual violence in the past six months from each of these perpetrators. In order to keep all participants in the analysis, participants who answered “no” to the questions regarding…	Physical or sexual violence by a new client in the past 6 months Only participants who reported having a steady partner, new client, or regular client in the past 30 days were asked questions regarding physical and sexual violence in the past six months from each of these perpetrators. In order to keep all participants in the analysis, participants who answered “no” to the questions regarding par…	Physical or sexual violence by a regular client in the past 6 months Only participants who reported having a steady partner, new client, or regular client in the past 30 days were asked questions regarding physical and sexual violence in the past six months from each of these perpetrators. In order to keep all participants in the analysis, participants who answered “no” to the questions regarding…	Dorced to have sex with multiple clients in a group in the past 6 months Each item is a binary variable representing 1 = “yes” versus 0 = “no/unknown” or “no” to the violence exposure.	Physical or sexual violence by the police in the past 6 months Each item is a binary variable representing 1 = “yes” versus 0 = “no/unknown” or “no” to the violence exposure.	Verbal harassment from the police because of you exchanging sex for money Each item is a binary variable representing 1 = “yes” versus 0 = “no/unknown” or “no” to the violence exposure.	Physical or sexual harassment from the police because of exchanging sex for money Each item is a binary variable representing 1 = “yes” versus 0 = “no/unknown” or “no” to the violence exposure.	NA	NA	NA	NA	NA	NA	NA	NA	NA	NA	NA	NA	NA
Choi et al 2019	Low Income A multicategory variable measuring household monthly income was coded into a dichotomous variable in which monthly incomes below 500 Rand (approximately 40 US dollars) were classified as low-income status. Income included money received for work, government grants, other income, and gifts.	Younger Age at Childbearing In order to include age as a potential risk factor in the network, rather than simply including continuous years of age as a covariate, self-reported age was coded dichotomously so that participants below 21 years of age were classified as being of younger age at childbearing. Using a cutoff of 21 years allowed us to classify a reasonable number of participants within …	Lower Educational Attainment To index relatively lower education, self-reported years of education were coded dichotomously so that participants who did not endorse at least 12 years of schooling (i.e., completed secondary education) were classified as having lower educational attainment. Again, this cutoff allowed us to include a sizeable proportion of participants (7%) while relying on a ration…	Unemployment Participants self-reported employment status, with those lacking current employment classified as unemployed.	Unintended Pregnancy Unintended pregnancy was measured using one question from the 2009 CDC Pregnancy Risk Assessment Monitoring System (PRAMS) [39], which asked, “Thinking back to just before you got pregnant, how did you feel about becoming pregnant?” Responses were recoded into a dichotomous variable to reflect (1) no intention for current pregnancy (“did not want to be pregnant now or at any …	Distress About Pregnancy Distress about pregnancy was assessed using one question from PRAMS [39], which asked, “How did you feel when you found out you were pregnant?” Responses were re-coded into a dichotomous variable to reflect (1) definite distress (“very unhappy to be pregnant” or “unhappy to be pregnant”) or (0) otherwise (“not sure/didn’t mind,” “happy to be pregnant,” “very happy to be p…	Antenatal Depression Depression during pregnancy was assessed using a 16-item depression subscale derived from the 25-item Hopkins Symptom Checklist (HCSL) [40], validated for use with HIVpositive populations in various cross-cultural settings, including South Africa [41]. This subscale was previously adapted [42] to include an additional item on how much the participant cares about his/her healt…	Internalized HIV Stigma The six-item Internalized AIDS-Related Stigma Scale [44] was utilized to measure individuals’ perceived HIV stigma. Items describing internal representations of HIV stigma, such as self-defacing beliefs and negative perceptions of individuals living with HIV/AIDS, are coded dichotomously as (1) “agree” or (0) “disagree,” with possible summary scores ranging from 0 to 6. Th…	Violence Exposure Exposure to physical violence was assessed using a single dichotomous item, “In the last year, have you been hit, slapped, kicked, or otherwise physically hurt by someone?” from the Abuse Assessment Screen	Lack of Social Support A modified 10-item version of the Duke-UNC Functional Social Support Questionnaire was used to evaluate availability of emotional, informational, and tangible support [48, 49]. This scale has been used with HIV-positive women in sub-Saharan Africa [50]. Items are rated from (1) “never” to (4) “as much as I would like” and summed to yield a continuous total score ranging fro…	NA	NA	NA	NA	NA	NA	NA	NA	NA	NA
Shayegi-Nik et al 2024	Mood/anxiety disorders Cases of mood/anxiety disorders and SUD were identified in health administrative records using the BC Ministry of Health’s case-finding algorithms that include the ICD codes for mood/anxiety disorders and SUD (Supplemental Table S1). Note that since in BC’s MSP data, mood and anxiety disorders are coded under one BC-specific diagnostic code (50B), these disorders had to be …	Substance use disorder Cases of mood/anxiety disorders and SUD were identified in health administrative records using the BC Ministry of Health’s case-finding algorithms that include the ICD codes for mood/anxiety disorders and SUD (Supplemental Table S1). Cases of these disorders were ascertained yearly by using a 5-year look-back window, which was selected as per previous studies. Thus, these d…	NA	NA	NA	NA	NA	NA	NA	NA	NA	NA	NA	NA	NA	NA	NA	NA	NA	NA
Bhardwaj et al 2023	Violence Both sexual and physical violence were assessed. Sexual violence was measured as history of lifetime rape (yes/no). Physical violence was separated into three categories: No experience of violence in the last 6 months, experienced physical violence<5 times in the last 6 months, and experienced physical violence≥5 times in the last 6 months.	Alcohol use Alcohol use was measured using the 3-question version of the AUDIT-C; with a score of 3+ being positive for hazardous alcohol use	Substance Use Substance use was assessed through self reported drug use. If any type of illicit drugs were used within the last month that was considered positive for drug use	Depression Depression was measured using the PHQ-9 included with a cut off score of 10 or higher identifying someone to be screened positive for exhibiting symptoms of depression and who would benefit from clinical care [47]. We utilized locally weighted smoothing scatterplots and measures of the median to come up with the appropriate cutoffs.	NA	NA	NA	NA	NA	NA	NA	NA	NA	NA	NA	NA	NA	NA	NA	NA
